# Supplementary material for: Computer-Aided Drug Design (CADD) to De-Orphanize Marine Molecules: Finding Potential Therapeutic Agents for Neurodegenerative and Cardiovascular Diseases
Source: Mar Drugs. 2022 Jan 5;20(1):53. doi: 10.3390/md20010053 (PMC8781171; doi:10.3390/md20010053)
Supplement: Supplementary file 1 [file marinedrugs-20-00053-s001.zip]

Archive with 1 entries (1 files):
- marinedrugs-1527792-supp.pdf
